# Supplementary material for: Manual Therapy Techniques Versus Occlusal Splint Therapy for Temporomandibular Disorders: A Systematic Review with Meta-Analysis
Source: Dent J (Basel). 2024 Nov 1;12(11):355. doi: 10.3390/dj12110355 (PMC11593169; doi:10.3390/dj12110355)
Supplement: Supplementary file 1 [file dentistry-12-00355-s001.zip]

Archive with 2 entries (2 files):
- Supplementary Figure S1.pdf
- Supplementary File S1. Studies excluded with reasons.pdf
